# Supplementary material for: Genome Variations Associated with Viral Susceptibility and Calcification in Emiliania huxleyi
Source: PLoS One. 2013 Nov 19;8(11):e80684. doi: 10.1371/journal.pone.0080684 (PMC3834299; doi:10.1371/journal.pone.0080684)
Supplement: Table S1 — Table of pair wise overlaps of all E. huxleyi strains and G. oceanica in terms of common present genes (EPP>95%). Excel-file including strain name and number of overlaps between each strain, including the reference strain. (XLSX) [file pone.0080684.s002.xlsx]

## Sheet: Tabelle1
number of common hybridizations
	NZEH	EH2	VAN556	12-1	373	CH24.90	CH25.90	374	379	L	92	92A	92D	92E	92F	G.oceanica
NZEH	25994
EH2	19857	22340
VAN556	23285	19355	25958
12-1	24797	21041	24702	28453
373	23260	19381	24170	24684	25962
CH24.90	24872	20587	24415	26137	24435	27615
CH25.90	23818	19578	22737	24330	22771	24437	25452
374	25207	20985	24808	26669	24839	26890	24757	28327
379	24812	20502	24265	26035	24284	26114	24526	26608	27510
L	23919	19850	23264	24878	23364	25230	23545	25479	24846	26154
92	24745	20428	24145	25888	24197	26010	24389	26400	26081	24729	27387
92A	23809	19604	22857	24440	22858	24552	23694	24930	25490	23686	24582	25659
92D	22507	18688	23390	23760	24709	23549	22034	23880	23404	22514	23329	22103	24853
92E	24651	20328	23996	25730	24037	25867	24338	26268	25968	24660	25880	24532	23219	27146
92F	22046	18265	22643	23063	23551	22853	21611	23188	22832	21930	22714	21787	23067	22590	24073
G.oceanica	19918	16949	20564	21162	20476	20808	19462	21186	20724	19792	20710	19531	19848	20459	19366	22236
sorted dissimilarities
	12.1	374	CH24.90	379	92	92E	L	NZEH	373	VAN556	92A	CH25.90	92D	92F	EH2	G.oceanica
count	3015	3141	3853	3958	4081	4322	5314	5474	5506	5510	5809	6016	6615	7395	9128	9232
%	9.6	10.0	12.2	12.6	13.0	13.7	16.9	17.4	17.5	17.5	18.5	19.1	21.0	23.5	29.0	29.3
all values relative to 31468 positive signals from reference hybridization
