# Supplementary material for: Genome Variations Associated with Viral Susceptibility and Calcification in Emiliania huxleyi
Source: PLoS One. 2013 Nov 19;8(11):e80684. doi: 10.1371/journal.pone.0080684 (PMC3834299; doi:10.1371/journal.pone.0080684)
Supplement: Table S2 — Table of strain-specific genes for the reference strain E. huxleyi CCMP1516. Excel-file including array-, gene- and protein-ID, html-link to the genome website of the reference strain E. huxleyi CCMP1516, and the description and function of the identified genes. (XLS) [file pone.0080684.s003.xls]

## Sheet: Tabelle1
Array_ID	Genom_name	Protein ID	html-link	Description	nr ID	Pfam ID	Swissprot-ID (best BLAST hit)	Similarity to organism	Process	Note
Eh_16741	fgenesh_newKGs_kg.93__3__EST_ALL.fasta.Contig12422	360150	360150 : 360150	hypothetical protein					unknown
Eh_2895	estExtDG_fgenesh_newKGs_kg.C_80095	432997	432997 : 432997	hypothetical protein					unknown
Eh_35519	gm1.111500003	251500	251500 : 251500	hypothetical protein					unknown
Eh_28998	estExtDG_fgenesh_newKGs_kg.C_3130019	444342	444342 : 444342	L-ascorbate peroxidase		PF00141	Q0JEQ2	Oryza sativa Japonica Group	metabolism	Plays a key role in hydrogen peroxide removal	Carbohydrate Metabolism and of Other Amino Acids
Eh_30297	estExtDG_fgenesh_newKGs_kg.C_3660002	444846	444846 : 444846	no significant hit					unknown
Eh_30748	fgeneshEH_pg.387__7	118228	118228 : 118228	conserved hypothetical protein					unknown
Eh_4827	estExtDG_Genemark1.C_140265	449234	449234 : 449234	hypothetical protein					unknown
Eh_11470	estExtDG_Genemark1.C_510139	451855	451855 : 451855	hypothetical protein					unknown
Eh_26361	estExtDG_fgenesh_newKGs_kg.C_2340017	443348	443348 : 443348	Dihydroflavonol-4-reductase		PF01370	P51105	Gerbera hybrid cultivar	metabolism	Pigment biosynthesis; anthocyanin biosynthesis
Eh_9889	estExtDG_fgenesh_newKGs_kg.C_390102	436180	436180 : 436180	no significant hit					unknown
Eh_29381	fgenesh_newKGs_kg.328__20__EST_ALL.fasta.Contig9630	368782	368782 : 368782	Purple acid phosphatase		PF00149	Q6TPH1	Arabidopsis thaliana	metabolism	signal transduction
Eh_26531	gm1.23800008	236665	236665 : 236665	hypothetical protein					unknown
Eh_6446	estExtDG_fgenesh_newKGs_kg.C_200115	434661	434661 : 434661	no significant hit					unknown
Eh_8940	estExtDG_fgenesh_newKGs_kg.C_320127	435726	435726 : 435726	conserved hypothetical protein					unknown
Eh_16892	estExtDG_Genewise1.C_940016	417175	417175 : 417175	Threonine dehydratase biosynthetic		PF00291	P46493	Haemophilus influenzae	metabolism	Catalyzes the formation of alpha-ketobutyrate from threonine in a two-step reaction. The first step is a dehydration of threonine, followed by rehydration and liberation of ammonia.
Eh_29986	estExtDG_fgenesh_newKGs_kg.C_3530020	444710	444710 : 444710	no significant hit					unknown
Eh_11315	fgenesh_newKGs_kg.50__114__EST_ALL.fasta.Contig2011	356638	356638 : 356638	no significant hit					unknown
Eh_29514	estExtDG_fgenesh_newKGs_kg.C_3330011	444544	444544 : 444544	Neuferricin homolog		PF00173	Q9XXA7	Caenorhabditis elegans	metabolism	Cytochrome b5 domain-containing protein	heme binding
Eh_4074	fgeneshEH_pg.11__240	97878	97878 : 97878	conserved hypothetical protein		PF07986			unknown
Eh_11147	estExtDG_fgenesh_newKGs_kg.C_480079	436813	436813 : 436813	no significant hit					unknown
Eh_6298	gm1.2000046	203726	203726 : 203726	Chymotrypsin		PF00089	P36178	Litopenaeus vannamei	metabolism	proteolysis
Eh_20832	fgenesh_newKGs_kg.137__67__CX774385	362886	362886 : 362886	no significant hit					unknown
Eh_13979	estExtDG_fgenesh_newKGs_kg.C_680067	437993	437993 : 437993	conserved hypothetical protein		PF02373			unknown
Eh_6005	estExtDG_fgeneshEH_pg.C_180195	462868	462868 : 462868	hypothetical protein					unknown
Eh_11910	gw1.55.71.1	55582	55582 : 55582	LRR receptor-like serine/threonine-protein kinase		PF00560	C0LGV1	Arabidopsis thaliana	cellular processes	protein binding
Eh_4369	gm1.1200480	200814	200814 : 200814	hypothetical protein					unknown
Eh_33508	fgeneshEH_pg.627__2	120402	120402 : 120402	conserved hypothetical protein					unknown
Eh_26997	estExtDG_Genemark1.C_2500048	457495	457495 : 457495	Zinc finger domain containing protein		PF02008	P55200	Mus musculus	unknown	DNA binding
Eh_4939	estExtDG_Genemark1.C_140436	449270	449270 : 449270	hypothetical protein					unknown
Eh_2919	estExtDG_fgeneshEH_pg.C_80103	461863	461863 : 461863	Protein FMP42-like			Q04991	Saccharomyces cerevisiae	transport	Vacuole membrane; Multi-pass membrane protein
Eh_9135	gm1.3500007	208226	208226 : 208226	Uncharacterized protein		PF00805	Q52118	Pantoea stewartii subsp. stewartii	unknown	Pentapeptide repeat-containing protein
Eh_12154	gm1.5600166	213165	213165 : 213165	Myb-like DNA-binding domain containing protein	XP_001304543.1				unknown
Eh_29410	estExtDG_fgenesh_newKGs_pm.C_3290002	424681	424681 : 424681	T-complex protein 1 subunit alpha		PF00118	P28769	Arabidopsis thaliana	folding, sorting and degradation	Chaperone
Eh_34953	gm1.94500001	250551	250551 : 250551	no significant hit					unknown
Eh_15114	fgenesh_newKGs_kg.76__44__EhuArl3a	359104	359104 : 359104	ADP-ribosylation factor-like protein 3		PF00025	Q8QHI3	Xenopus laevis	environmental information processing	Signaling Molecules and Interaction	GTP binding
Eh_31618	fgenesh_newKGs_kg.434__3__2694371:1	370254	370254 : 370254	Uncharacterized membrane protein		PF03151	Q8RXL8	Arabidopsis thaliana	unknown
Eh_13812	fgenesh_newKGs_kg.67__51__2701258:1	358281	358281 : 358281	Histone H2A		PF00125	P35063	Picea abies	replication and repair	Genetic Information Processing	DNA binding
Eh_20263	estExtDG_fgenesh_newKGs_kg.C_1310065	440565	440565 : 440565	no significant hit					unknown
Eh_4467	estExtDG_Genemark1.C_130146	449088	449088 : 449088	Receptor L domain-containing protein		PF01030			unknown	transmembrane receptor protein
Eh_25425	fgeneshEH_pg.207__31	114120	114120 : 114120	conserved hypothetical protein					unknown
Eh_5401	estExtDG_fgeneshEH_pg.C_160174	462658	462658 : 462658	no significant hit					unknown
Eh_35079	estExtDG_fgeneshEH_pg.C_9780001	471321	471321 : 471321	Ammonium transporter		PF00909	Q9BLG3	Dictyostelium discoideum	transport	Nitrogen metabolism
Eh_33253	estExtDG_fgenesh_newKGs_kg.C_5920001	446013	446013 : 446013	no significant hit					unknown
Eh_17563	fgenesh_newKGs_kg.101__34__CX779191	360691	360691 : 360691	ATP-dependent DNA helicase recQ		PF00570	Q8L840	Arabidopsis thaliana	replication and repair
Eh_25497	estExtDG_fgeneshEH_pg.C_2090055	468695	468695 : 468695	Mevalonate kinase		PF00288	C5A7L8	Thermococcus gammatolerans EJ3	metabolism	two pfam hits:	PF08544	cellular processes
Eh_2412	fgenesh_newKGs_kg.5__384__EST_ALL.fasta.Contig10180	350484	350484 : 350484	Transposase domain-containing protein		PF01527			genetic information processing
Eh_9232	gm1.3500156	208375	208375 : 208375	C-type lectin domain-containing protein		PF00059	P10716	Rattus norvegicus	environmental information processing	endocytosis	Signaling Molecules and Interaction
Eh_23870	estExtDG_fgenesh_newKGs_kg.C_1790024	442299	442299 : 442299	Palmitoyltransferase		PF01529	Q5BD15	Emericella nidulans	metabolism	zinc ion binding
Eh_17776	estExtDG_Genewise1.C_1030017	417313	417313 : 417313	Ornithine aminotransferase, mitochondrial		PF00202	Q9VW26	Drosophila melanogaster	metabolism	amino acid metabolism
Eh_10684	estExtDG_Genewise1Plus.C_450087	427548	427548 : 427548	60S ribosomal protein L28		PF01778	O82204	Arabidopsis thaliana	translation
Eh_21267	estExtDG_fgenesh_newKGs_kg.C_1420073	441060	441060 : 441060	Putative palmitoyltransferase		PF01529	Q5BD15	Emericella nidulans	metabolism	zinc ion binding	Zinc-finger domain
Eh_15000	gm1.7500159	217796	217796 : 217796	no significant hit					unknown
Eh_24885	fgenesh_newKGs_kg.197__19__CX779191	365837	365837 : 365837	ATP-dependent DNA helicase recQ		PF00570	Q8L840	Arabidopsis thaliana	replication and repair
Eh_29385	fgenesh_newKGs_kg.328__29__CX779025	368791	368791 : 368791	no significant hit					unknown
Eh_5811	estExtDG_fgeneshEH_pg.C_180061	462807	462807 : 462807	conserved hypothetical protein		PF10230			unknown
Eh_28662	estExtDG_fgenesh_newKGs_pm.C_3030001 Protein ID:424576	424576	424576 : 424576	no significant hit					unknown
Eh_2711	estExtDG_fgenesh_newKGs_kg.C_70192	432921	432921 : 432921	Undecaprenyl pyrophosphate synthase		PF01255	Q8FNG2	Corynebacterium efficiens	metabolism
Eh_23651	gm1.17600030	231839	231839 : 231839	hypothetical protein					unknown
Eh_27138	estExtDG_fgenesh_newKGs_kg.C_2540012	443628	443628 : 443628	Putative methyltransferase	YP_003723363.1	PF01135			unknown
Eh_6705	estExtDG_fgenesh_newKGs_kg.C_210094	434786	434786 : 434786	Adaptin ear-binding coat-associated protein		PF07933	Q9D1J1	Mus musculus	transport	endocytosis
Eh_5801	estExtDG_fgenesh_newKGs_kg.C_180032	434324	434324 : 434324	Syntaxin		PF05739	P93654	Arabidopsis thaliana	transport
Eh_24711	estExtDG_fgenesh_newKGs_pm.C_1920011	424021	424021 : 424021	Aldose reductase		PF00248	Q6IMN8	Dictyostelium discoideum	metabolism	oxidation reduction	carbohydrate and lipid metabolism
Eh_14584	estExtDG_fgenesh_newKGs_kg.C_720072	438240	438240 : 438240	no significant hit					unknown
Eh_36355	gm1.152200003	252992	252992 : 252992	hAT family dimerisation domain-containing protein		PF05699			unknown
Eh_6975	estExtDG_fgenesh_newKGs_kg.C_220057	434878	434878 : 434878	conserved hypothetical protein					unknown
Eh_26555	estExtDG_fgeneshEH_pg.C_2380021	468993	468993 : 468993	Glutathione S-transferase			Q9FRL8	Arabidopsis thaliana	metabolism
Eh_6640	estExtDG_Genemark1.C_210139	449972	449972 : 449972	Ctr copper transporter family domain-containing protein	XP_002296371.1	PF04145			transport	copper ion transport
Eh_25746	gw1.215.36.1	59557	59557 : 59557	UV excision repair protein RAD23		PF00627	O74803	Schizosaccharomyces pombe	genetic information processing	two pfam hits:	PF09280
Eh_21291	fgenesh_newKGs_kg.143__11__2687825:1	363193	363193 : 363193	no significant hit					unknown
Eh_4013	gm1.1100401	200229	200229 : 200229	Serine/threonine-protein kinase		PF00069	Q8SR83	Encephalitozoon cuniculi	unknown	protein phosphorylation
Eh_34483	gm1.81800005	249740	249740 : 249740	hypothetical protein					unknown
Eh_28410	estExtDG_fgenesh_newKGs_kg.C_2930013	444128	444128 : 444128	hypothetical protein					unknown
Eh_36055	estExtDG_fgenesh_newKGs_kg.C_13440001	447033	447033 : 447033	no significant hit					unknown
Eh_1635	estExtDG_fgeneshEH_pg.C_40237	461379	461379 : 461379	GTP pyrophosphokinase		PF01966	O52177	Myxococcus xanthus	metabolism
Eh_6523	estExtDG_Genemark1.C_200399	449914	449914 : 449914	hypothetical protein					unknown
Eh_24525	fgenesh_newKGs_kg.189__11__2694371:1	365555	365555 : 365555	Uncharacterized membrane protein		PF03151	Q8RXL8	Arabidopsis thaliana	unknown
Eh_6532	estExtDG_fgenesh_newKGs_kg.C_200184	434713	434713 : 434713	Riboflavin kinase		PF01687	Q8CFV9	Mus musculus	metabolism
Eh_30106	estExtDG_fgenesh_newKGs_kg.C_3580011	444764	444764 : 444764	hypothetical protein					unknown
Eh_27137	estExtDG_fgenesh_newKGs_kg.C_2540008	443624	443624 : 443624	conserved hypothetical protein					unknown
Eh_4470	estExtDG_Genemark1.C_130149	449089	449089 : 449089	ATP-binding cassette sub-family A		PF00005	Q9BZC7	Homo sapiens	transport	ATP binding
Eh_36688	gm1.181500001	253650	253650 : 253650	Serine/threonine-protein kinase		PF00069	Q54P47	Dictyostelium discoideum	unknown	protein phosphorylation
Eh_32436	gm1.49500011	246198	246198 : 246198	ATP-dependent DNA helicase recQ-like		PF00570	Q8L840	Arabidopsis thaliana	replication and repair
Eh_7002	estExtDG_fgenesh_newKGs_kg.C_220076	434893	434893 : 434893	no significant hit					unknown
Eh_23304	estExtDG_fgeneshEH_pg.C_1710009	468073	468073 : 468073	Probable FKBP-type peptidyl-prolyl cis-trans isomerase, chloroplastic		PF00254	Q9LYR5	Arabidopsis thaliana	folding, sorting and degradation	protein folding
Eh_23845	e_gw1.178.11.1	72416	72416 : 72416	Copper-containing nitrite reductase		PF07732	Q9JTB8	Neisseria meningitidis serogroup A	metabolism	Nitrogen metabolism
Eh_31314	gm1.41600025	244319	244319 : 244319	conserved hypothetical protein					unknown
Eh_9692	estExtDG_fgeneshEH_pg.C_370085	464035	464035 : 464035	hypothetical protein					unknown
Eh_17141	gm1.9600135	221402	221402 : 221402	hypothetical protein					unknown
Eh_24613	gm1.19000100	233353	233353 : 233353	hypothetical protein					unknown
Eh_3223	gm1.900148	198956	198956 : 198956	hypothetical protein					unknown
Eh_168	estExtDG_fgenesh_newKGs_kg.C_10096	431722	431722 : 431722	no significant hit					unknown
Eh_32619	estExtDG_Genemark1.C_5160011	459477	459477 : 459477	Homeobox domain-containing protein		PF00046			transcription
Eh_21589	estExtDG_fgenesh_newKGs_kg.C_1470040	441219	441219 : 441219	Bromodomain-containing protein		PF00439	Q9Y7N0	Schizosaccharomyces pombe	unknown
Eh_30002	estExtDG_fgenesh_newKGs_kg.C_3540010	444720	444720 : 444720	hypothetical protein					unknown
Eh_17962	gm1.10400132	222686	222686 : 222686	Ribonucleoside-diphosphate reductase large subunit	metabolism	PF02867	Q9SJ20	Arabidopsis thaliana	replication and repair
Eh_34301	gm1.77700001	249414	249414 : 249414	no significant hit					unknown
Eh_15835	gm1.8400033	219184	219184 : 219184	conserved hypothetical protein					unknown
Eh_24805	gm1.19600014	233680	233680 : 233680	hypothetical protein					unknown
Eh_29225	gm1.32100044	241030	241030 : 241030	hypothetical protein					unknown
Eh_10796	estExtDG_fgenesh_newKGs_kg.C_460028	436619	436619 : 436619	hypothetical protein					unknown
Eh_27698	estExtDG_Genemark1.C_2710052	457745	457745 : 457745	hypothetical protein					unknown
Eh_16601	estExtDG_fgenesh_newKGs_kg.C_910022	439038	439038 : 439038	no significant hit					unknown
Eh_35186	estExtDG_fgenesh_newKGs_kg.C_10080002	446726	446726 : 446726	conserved hypothetical protein					unknown
Eh_960	estExtDG_fgenesh_newKGs_kg.C_30114	432068	432068 : 432068	hypothetical protein					unknown
Eh_34788	fgenesh_newKGs_kg.895__4__2689655:2	372456	372456 : 372456	Actin-related protein 2/3 complex subunit 1		PF00400	O88656	Rattus norvegicus	cellular processes	cell motility
Eh_18250	gm1.10800006	223106	223106 : 223106	ARF GTPase activating protein		PF01412	Q8K2K6	Mus musculus	cellular processes	endocytosis
Eh_14845	estExtDG_fgenesh_newKGs_kg.C_740048	438330	438330 : 438330	hypothetical protein					unknown
Eh_16993	fgeneshEH_pg.95__14	107737	107737 : 107737	Transient receptor potential cation channel subfamily M member 2		PF08016	O94759	Homo sapiens	environmental information processing	Signaling Molecules and Interaction	Ion Channels
Eh_16844	gm1.9300188	220891	220891 : 220891	hypothetical protein					unknown
Eh_23807	fgeneshEH_pg.178__16	112914	112914 : 112914	ATP-dependent DNA helicase recQ		PF00570	Q9FT70	Arabidopsis thaliana	genetic information processing
Eh_18336	gm1.10800134	223234	223234 : 223234	conserved hypothetical protein					unknown
Eh_16968	estExtDG_fgenesh_newKGs_kg.C_950002	439176	439176 : 439176	no significant hit					unknown
Eh_23861	estExtDG_fgenesh_newKGs_kg.C_1790016	442293	442293 : 442293	no significant hit					unknown
Eh_13325	estExtDG_fgenesh_newKGs_kg.C_640010	437729	437729 : 437729	hypothetical protein					unknown
Eh_30236	estExtDG_fgenesh_newKGs_kg.C_3630029	444832	444832 : 444832	Riboflavin kinase		PF01687	Q8CFV9	Mus musculus	metabolism
Eh_19124	estExtDG_fgenesh_newKGs_kg.C_1180004	440097	440097 : 440097	hypothetical protein					unknown
Eh_26593	estExtDG_fgenesh_newKGs_kg.C_2400015	443431	443431 : 443431	conserved hypothetical protein					unknown
Eh_17808	gm1.10300109	222457	222457 : 222457	Sulfatase	ZP_01876948.1	PF00884			metabolism
Eh_20185	estExtDG_fgeneshEH_pg.C_1300057	467147	467147 : 467147	conserved hypothetical protein		PF00187			unknown
Eh_21732	estExtDG_fgenesh_newKGs_kg.C_1490037	441288	441288 : 441288	Protein transport protein sec1		PF00995	Q54QC8	Dictyostelium discoideum	transport	involved in the vesicle trafficking
Eh_27616	e_gw1.269.17.1	74083	74083 : 74083	Putative surface antigen protein bspA			Q8MTI2	Trichomonas vaginalis	unknown
Eh_31613	gm1.43400004	244804	244804 : 244804	UDP-glucuronic acid decarboxylase 1		PF01370	Q91XL3	Mus musculus	metabolism	carbohydrate metabolism
Eh_26612	gm1.24000061	236798	236798 : 236798	conserved hypothetical protein		PF00145			unknown	two pfam hits:	PF00176
Eh_7081	estExtDG_fgenesh_newKGs_kg.C_220136	434920	434920 : 434920	hypothetical protein					unknown
Eh_34667	estExtDG_Genemark1.C_8640005	460156	460156 : 460156	hypothetical protein					unknown
Eh_3522	fgenesh_newKGs_kg.10__71__jgi|JGI_CAHS642.rev|	351228	351228 : 351228	Putative ATP-dependent DNA helicase PIF1		PF05970	Q1HG60	Rattus norvegicus	unknown
Eh_19203	gm1.11800170	224635	224635 : 224635	hypothetical protein					unknown
Eh_33185	estExtDG_Genemark1.C_5830007	459681	459681 : 459681	Putative D-alanyl-D-alanine carboxypeptidase		PF00144	P15555	Streptomyces sp. R61	cellular processes
Eh_29608	gm1.33600030	241618	241618 : 241618	Putative methyltransferase		PF10294			unknown
Eh_29516	gm1.33300019	241480	241480 : 241480	hypothetical protein					unknown
Eh_10220	gm1.4100032	209982	209982 : 209982	hypothetical protein					unknown
Eh_37216	gm1.284700001	254895	254895 : 254895	conserved hypothetical protein			Q8BHB0	Mus musculus	unknown	Nucleotide-binding oligomerization domain-containing protein
Eh_28720	estExtDG_fgenesh_newKGs_kg.C_3040019	444253	444253 : 444253	no significant hit					unknown
Eh_15584	fgeneshEH_pg.80__72	106664	106664 : 106664	conserved hypothetical protein					unknown
Eh_34661	fgeneshEH_pg.863__1	121369	121369 : 121369	Putative tripeptidyl aminopeptidase (Tap)		PF00561	Q9FCD7	Streptomyces coelicolor	unknown	two pfam hits:	PF08386
Eh_6594	estExtDG_Genemark1.C_210074	449953	449953 : 449953	no significant hit					unknown
Eh_28813	fgeneshEH_pg.307__9	116766	116766 : 116766	hypothetical protein					unknown
Eh_3504	estExtDG_fgeneshEH_pg.C_100062	462047	462047 : 462047	conserved hypothetical protein					unknown
Eh_23142	estExtDG_fgenesh_newKGs_kg.C_1680052	441995	441995 : 441995	hypothetical protein					unknown
Eh_17204	estExtDG_fgenesh_newKGs_kg.C_970046	439281	439281 : 439281	no significant hit					unknown
Eh_12707	estExtDG_fgenesh_newKGs_kg.C_600021	437462	437462 : 437462	hypothetical protein					unknown
Eh_18184	estExtDG_fgeneshEH_pg.C_1070036	466578	466578 : 466578	no significant hit		PF00855			unknown
Eh_14274	fgeneshEH_pg.70__87	105672	105672 : 105672	ADP-ribosylation factor-like protein 3		PF00025	Q8QHI3	Xenopus laevis	environmental information processing	signaling molecules and interaction	GTP-binding proteins
Eh_33581	estExtDG_fgenesh_newKGs_kg.C_6390002	446156	446156 : 446156	hypothetical protein					unknown
Eh_18118	gw1.105.66.1	58490	58490 : 58490	Ferredoxin			P00210	Desulfovibrio africanus	metabolism	energy metabolism, photosynthesis	iron ion binding
Eh_10131	e_gw1.40.49.1	65860	65860 : 65860	hypothetical protein					unknown
Eh_3266	gm1.900208	199016	199016 : 199016	Chaperone protein dnaJ		PF00226	Q3AF07	Carboxydothermus hydrogenoformans Z-2901	folding, sorting and degradation
Eh_15435	gm1.7900163	218501	218501 : 218501	hypothetical protein					unknown
Eh_24519	gm1.18900041	233187	233187 : 233187	UDP-glucuronic acid decarboxylase 1		PF01370	Q91XL3	Mus musculus	carbohydrate metabolism
Eh_16539	fgeneshEH_pg.90__82	107410	107410 : 107410	hypothetical protein					unknown	DOC1?
Eh_3881	estExtDG_Genemark1.C_110189	448850	448850 : 448850	hypothetical protein					unknown
Eh_18046	estExtDG_Genewise1.C_1050022	417368	417368 : 417368	ATP-dependent RNA helicase DDX11-like		PF06733	Q6AXC6	Mus musculus	genetic information processing
Eh_28569	gm1.29900030	239951	239951 : 239951	BNR repeat-containing glycosyl hydrolase	YP_001232154.1	PF02012			unknown
Eh_9910	gm1.3900228	209502	209502 : 209502	hypothetical protein					unknown
Eh_10644	estExtDG_fgenesh_newKGs_kg.C_450070	436566	436566 : 436566	hypothetical protein					unknown
Eh_34382	estExtDG_fgenesh_newKGs_kg.C_7950001	446434	446434 : 446434	hypothetical protein					unknown
Eh_12861	estExtDG_Genemark1.C_610005	452361	452361 : 452361	Major facilitator superfamily domain-containing protein		PF07690	Q9DC37	Mus musculus	transport
Eh_19448	estExtDG_fgenesh_newKGs_kg.C_1210017	440256	440256 : 440256	conserved hypothetical protein		PF10604			unknown
Eh_17846	gm1.10300164	222512	222512 : 222512	no significant hit					unknown
Eh_14422	gm1.7100156	216910	216910 : 216910	hypothetical protein					unknown
Eh_7765	estExtDG_fgenesh_newKGs_kg.C_250095	435194	435194 : 435194	Synaptobrevin homolog YKT6		PF00957	Q6FW27	Candida glabrata	folding, sorting and degradation	vesicle-mediated transport
Eh_35840	estExtDG_fgenesh_newKGs_kg.C_12400001	446964	446964 : 446964	hypothetical protein					unknown
Eh_34170	estExtDG_fgeneshEH_pg.C_7470001	471094	471094 : 471094	hypothetical protein					unknown
Eh_23810	fgenesh_newKGs_pm.178__7	314429	314429 : 314429	ATP-dependent DNA helicase recQ		PF00570	P40724	Salmonella enterica subsp. enterica serovar Typhimurium	genetic information processing
Eh_22649	gm1.16200004	230193	230193 : 230193	hypothetical protein					unknown
Eh_21824	gm1.15000094	228801	228801 : 228801	conserved hypothetical protein					unknown
Eh_29230	fgenesh_newKGs_kg.322__4__CX779025	368678	368678 : 368678	hypothetical protein					unknown
Eh_22098	gm1.15400045	229249	229249 : 229249	hypothetical protein					unknown
Eh_13847	estExtDG_fgenesh_newKGs_kg.C_670077	437933	437933 : 437933	no significant hit					unknown
Eh_23382	gm1.17200042	231383	231383 : 231383	hypothetical protein					unknown
Eh_38641	fgenesh_newKGs_kg.9010__1__2688056:1	374551	374551 : 374551	hypothetical protein					unknown
Eh_26140	gm1.22800074	235983	235983 : 235983	hypothetical protein					unknown
Eh_37753	fgenesh_newKGs_kg.4687__2__CX778334	374182	374182 : 374182	NudC domain-containing protein 2		PF04969	Q9CQ48	Mus musculus	unknown
Eh_19454	estExtDG_fgenesh_newKGs_kg.C_1210021	440259	440259 : 440259	Zeaxanthin epoxidase, chloroplastic		PF01494	O81360	Prunus armeniaca	metabolism	Carotenoid biosynthesis
Eh_20779	estExtDG_fgenesh_newKGs_kg.C_1360061	440815	440815 : 440815	hypothetical protein					unknown
Eh_34435	fgenesh_newKGs_kg.806__1__EST_ALL.fasta.Contig2088	372166	372166 : 372166	hypothetical protein					unknown
Eh_12234	estExtDG_fgeneshEH_pg.C_570023	464812	464812 : 464812	hypothetical protein					unknown
Eh_24306	gm1.18500076	232854	232854 : 232854	hypothetical protein					unknown
Eh_32399	gm1.49200015	246141	246141 : 246141	hypothetical protein					unknown
Eh_29370	gw1.328.12.1	47823	47823 : 47823	Ferredoxin			P00210	Desulfovibrio africanus	metabolism	energy metabolism, photosynthesis
Eh_21700	gw1.149.6.1	44366	44366 : 44366	Protein cfxQ homolog		PF00004	O22034	chloroplast Cyanidium caldarium	metabolism	necessary for the expression of RuBisCo
Eh_8887	gw1.32.11.1	44363	44363 : 44363	Protein cfxQ homolog		PF00004	O22034	chloroplast Cyanidium caldarium	metabolism	necessary for the expression of RuBisCo
Eh_8428	estExtDG_Genewise1Plus.C_280077	427164	427164 : 427164	ABC transporter B family protein	transport	PF00664	Q8T9W4	Dictyostelium discoideum	environmental information processing	two pfam hits:	PF00005
Eh_8078	estExtDG_fgenesh_newKGs_kg.C_270002	435321	435321 : 435321	no significant hit					unknown
Eh_35313	gm1.104800002	251156	251156 : 251156	hypothetical protein					unknown
Eh_9080	fgenesh_newKGs_kg.34__84__2697974:3	354984	354984 : 354984	Phosphatidylinositol-4-phosphate 5-kinase		PF02493	Q8RY89	Arabidopsis thaliana	many	carbohydrate metabolism; signal transduction; cellular processes
Eh_24887	gm1.19700051	233809	233809 : 233809	ATP-dependent DNA helicase recQ		PF00570	P40724	Salmonella enterica subsp. enterica serovar Typhimurium	genetic information processing
Eh_28282	gm1.28900032	239472	239472 : 239472	hypothetical protein					unknown
Eh_28143	fgenesh_newKGs_kg.284__22__2691951:1	367932	367932 : 367932	hypothetical protein		PF00271			unknown
Eh_37201	estExtDG_Genemark1.C_27900001	460762	460762 : 460762	Synaptobrevin homolog YKT6		PF00957	Q6FW27	Candida glabrata	folding, sorting and degradation	vesicle-mediated transport
Eh_9056	gm1.3400200	208090	208090 : 208090	cAMP-dependent protein kinase regulatory subunit		PF00027	Q26619	Strongylocentrotus purpuratus	cellular processes	apoptosis
Eh_36105	fgenesh_newKGs_kg.1378__1__CX778334	373309	373309 : 373309	NudC domain-containing protein 2		PF04969	Q9CQ48	Mus musculus	unknown
Eh_29528	estExtDG_fgenesh_newKGs_kg.C_3330028	444553	444553 : 444553	Zeaxanthin epoxidase, chloroplastic		PF01494	O81360	Prunus armeniaca	metabolism	Carotenoid biosynthesis
Eh_16686	gm1.9200085	220624	220624 : 220624	Inositol oxygenase		PF05153	Q8L799	Arabidopsis thaliana	metabolism	carbohydrate metabolism
Eh_28235	estExtDG_Genemark1.C_2880010	457955	457955 : 457955	Serine/threonine-protein kinase		PF00069	Q2MHE4	Arabidopsis thaliana	unknown
Eh_35053	fgenesh_newKGs_kg.970__2__CX774385	372633	372633 : 372633	hypothetical protein					unknown
Eh_35905	estExtDG_fgenesh_newKGs_kg.C_12660002	446984	446984 : 446984	hypothetical protein					unknown
Eh_29746	fgenesh_newKGs_kg.343__10__2701084:2	369020	369020 : 369020	Ubiquitin-associated domain-containing protein		PF00627			unknown
Eh_24666	estExtDG_fgenesh_newKGs_kg.C_1910019	442653	442653 : 442653	hypothetical protein					unknown
Eh_26176	e_gw1.229.5.1	73395	73395 : 73395	Alpha-ketoglutarate-dependent taurine dioxygenase		PF02668	Q12358	Saccharomyces cerevisiae	metabolism
Eh_19260	estExtDG_fgenesh_newKGs_kg.C_1190031	440168	440168 : 440168	hypothetical protein					unknown
Eh_22949	fgenesh_newKGs_kg.166__13__2696719:3	364416	364416 : 364416	hypothetical protein					unknown
Eh_15211	gm1.7800040	218141	218141 : 218141	Nucleotide-binding oligomerization domain protein			Q7RTR2	Homo sapiens	unknown
Eh_1026	estExtDG_fgenesh_newKGs_kg.C_30159	432099	432099 : 432099	glycine-tyrosine-phenylalanine (GYF) domain-containing protein		PF02213			unknown
Eh_10394	estExtDG_Genemark1.C_430043	451447	451447 : 451447	T-complex protein 1 subunit alpha		PF00118	P28769	Arabidopsis thaliana	folding, sorting and degradation	chaperone
Eh_24592	estExtDG_Genemark1.C_1900067	456669	456669 : 456669	bad prediction		PF00754			unknown
Eh_38167	fgeneshEH_pg.6421__1	124741	124741 : 124741	hypothetical protein					unknown
Eh_1348	estExtDG_fgeneshEH_pg.C_40027	461276	461276 : 461276	conserved hypothetical protein		PF02493			unknown
Eh_20298	estExtDG_fgeneshEH_pg.C_1310060	467182	467182 : 467182	Sodium/hydrogen exchanger		PF00999	Q8RWU6	Arabidopsis thaliana	transport
Eh_5714	gm1.1700423	202900	202900 : 202900	hypothetical protein					unknown
Eh_1053	gm1.300503	195452	195452 : 195452	Probable feruloyl esterase		PF10503	A1C9D4	Aspergillus clavatus	metabolism
Eh_15212	estExtDG_fgenesh_newKGs_kg.C_780010	438479	438479 : 438479	NAD(P)(+)--arginine ADP-ribosyltransferase		PF01129	P55807	Gallus gallus	metabolism
Eh_22074	fgenesh_newKGs_kg.153__48__jgi|JGI_CUPI4778.fwd|	363751	363751 : 363751	hypothetical protein					unknown
Eh_7823	gm1.2500293	206023	206023 : 206023	hypothetical protein					unknown
Eh_27875	fgenesh_newKGs_kg.276__9__CX779191	367775	367775 : 367775	ATP-dependent DNA helicase recQ		PF00570	P40724	Salmonella enterica subsp. enterica serovar Typhimurium	genetic information processing
Eh_1024	est_orfs.3_22_EVC00138_Histone	78924	78924 : 78924	Histone H3		PF00125	P02299	Drosophila melanogaster	genetic information processing	replication and repair
Eh_539	gm1.100910	194610	194610 : 194610	conserved hypothetical protein		PF00892			unknown
Eh_33562	gm1.63500007	248141	248141 : 248141	no significant hit					unknown
Eh_8552	estExtDG_fgeneshEH_pg.C_310026	463656	463656 : 463656	conserved hypothetical protein					unknown
Eh_18600	estExtDG_Genemark1.C_1110036	454458	454458 : 454458	Mitochondrial oxaloacetate transport protein		PF00153	P32332	Saccharomyces cerevisiae	transport
Eh_6926	estExtDG_fgenesh_newKGs_kg.C_220039	434867	434867 : 434867	3-hydroxyisobutyrate dehydrogenase, mitochondrial		PF03446	Q99L13	Mus musculus	metabolism	amino acid metabolism
Eh_10749	estExtDG_fgenesh_newKGs_kg.C_460003	436596	436596 : 436596	hypothetical protein					unknown
Eh_227	estExtDG_fgenesh_newKGs_kg.C_10134	431757	431757 : 431757	no significant hit					unknown
Eh_9397	gm1.3600061	208659	208659 : 208659	Chaperone protein dnaJ		PF00226	A0Q1R3	Clostridium novyi NT	folding, sorting and degradation
