# Supplementary material for: Genome Variations Associated with Viral Susceptibility and Calcification in Emiliania huxleyi
Source: PLoS One. 2013 Nov 19;8(11):e80684. doi: 10.1371/journal.pone.0080684 (PMC3834299; doi:10.1371/journal.pone.0080684)
Supplement: Table S3 — Identified genes of E. huxleyi in respect to virus susceptibility. Excel-file including array, gene and protein- ID, html-link to the genome website of the reference strain E. huxleyi CCMP1516, description and function of the identified genes of the 16 E. huxleyi strains. (XLS) [file pone.0080684.s004.xls]

## Sheet: susceptible
Array_ID	Genom_name	Protein ID	html-link	Description	nr ID	Pfam ID	Swissprot-ID (best BLAST hit)	Similarity to organism	Process	Note
Eh_16862	gm1.9400010	220923	220923 : Eh_16862	Periplasmic beta-glucosidase			Q56078	Salmonella typhimurium	carbohydrate metabolism
Eh_30017	gw1.355.17.1	55443	55443 : Eh_30017	phosphoglycerate/bisphosphoglycerate mutase family protein		PF00300			carbohydrate metabolism	glycolysis
Eh_911	fgenesh_newKGs_kg.3__102__2692350:1	349539	349539 : Eh_911	Double-strand-break repair protein rad21 homolog (Cohesion)			Q3SWX9	Bos taurus	cellular processes	cell growth and death
Eh_16384	gm1.8900128	220103	220103 : Eh_16384	cAMP-dependent protein kinase regulatory subunit			P05987	Dictyostelium discoideum	cellular processes	cell growth and death	Apoptosis	Alternative name: Protein kinase A, regulatory subunit
Eh_33597	gm1.64300005	248202	248202 : Eh_33597	cAMP-dependent protein kinase regulator			P05987	Dictyostelium discoideum	cellular processes	cell growth and death	Apoptosis	Alternative name: Protein kinase A, regulatory subunit
Eh_35735	e_gw1.1200.2.1	77851	77851 : Eh_35735	LRR receptor-like serine/threonine-protein kinase			C0LGW6	Arabidopsis thaliana	cellular processes and signaling	protein binding
Eh_32956	estExtDG_fgenesh_newKGs_kg.C_5510005	445917	445917 : Eh_32956	Ubiquitin carboxyl-terminal hydrolase			Q9VYQ8	Drosophila melanogaster	folding, sorting and degradation	Ubl conjugation pathway	ubiquitin-dependent protein catabolic process
Eh_6150	fgenesh_newKGs_kg.19__106__2688306:2	353034	353034 : Eh_6150	U-box domain-containing protein			Q8GUH1	Arabidopsis thaliana	folding, sorting and degradation	protein ubiquitination	Including the following 2 domains: E3 ubiquitin ligase and Serine/threonine-protein kinase
Eh_35279	estExtDG_fgeneshEH_pg.C_10370001	471366	471366 : Eh_35279	REV1 (Deoxycytidyl transferase), DNA repair protein		PF00817		DNA polymerase eta	genetic information processing	DNA repair and recombination proteins
Eh_5874	estExtDG_fgenesh_newKGs_kg.C_180081	434357	434357 : Eh_5874	simliar to sister chromatid cohesion protein PDS5 homolog			Q552Q7	Dictyostelium discoideum	genetic information processing	replication and repair; chromosome
Eh_2970	gm1.800291	198536	198536 : Eh_2970	Choloylglycine hydrolase family protein			P54965	Clostridium perfringens	lipid metabolism
Eh_27560	estExtDG_fgenesh_newKGs_kg.C_2650010	443792	443792 : Eh_27560	Prostaglandin E synthase 2			Q7ZUC7	Danio rerio	lipid metabolism
Eh_23831	e_gw1.178.25.1	72405	72405 : Eh_23831	Calcium-dependent protein kinase			P62343	Plasmodium falciparum K1	metabolism
Eh_32735	gm1.52700011	246751	246751 : Eh_32735	Methyltransferase small domain		PF05175			metabolism
Eh_25856	estExtDG_Genemark1.C_2200005	457108	457108 : Eh_25856	Mitochondrial carrier protein		PF00153	Q54QN2	Dictyostelium discoideum	metabolism
Eh_24223	estExtDG_Genemark1.C_1840052	456539	456539 : Eh_24223	Probable GDP-mannose mannosyl hydrolase			Q8Z5H2	Salmonella enterica subsp. enterica serovar Typhi	metabolism
Eh_5425	estExtDG_fgeneshEH_pg.C_160198	462667	462667 : Eh_5425	Ribose-phosphate pyrophosphokinase			Q87RN8	Vibrio parahaemolyticus	metabolism
Eh_27394	estExtDG_Genemark1.C_2610019	457631	457631 : Eh_27394	Mitogen-activated protein kinase			Q8IVH8	Homo sapiens	metabolism	signal transduction; MAPK-kinase
Eh_1358	estExtDG_fgenesh_newKGs_kg.C_40021	432233	432233 : Eh_1358	putative methyltransferase		PF10294			metabolism
Eh_1116	estExtDG_fgenesh_newKGs_kg.C_30210	432136	432136 : Eh_1116	Molybdenum cofactor sulfurase			A2VD33	Danio rerio	metabolism
Eh_22392	estExtDG_Genemark1.C_1580028	455814	455814 : Eh_22392	Mitochondrial carrier protein		PF00153			metabolism
Eh_33471	estExtDG_fgenesh_newKGs_pm.C_6210001	425291	425291 : Eh_33471	Mitochondrial carrier protein		PF00153			metabolism
Eh_33355	estExtDG_fgeneshEH_pg.C_6050002	470882	470882 : Eh_33355	Prolyl 4-hydroxylase alpha subunit			Q5UP57	Acanthamoeba polyphaga mimivirus	metabolism	Arginine and proline metabolism	oxidation reduction
Eh_10276	estExtDG_fgeneshEH_pg.C_410062	464210	464210 : Eh_10276	Prolyl 4-hydroxylase alpha subunit			Q5UP57	Acanthamoeba polyphaga mimivirus	metabolism	Arginine and proline metabolism	oxidation reduction
Eh_8166	estExtDG_Genemark1.C_270149	450538	450538 : Eh_8166	Phototropin homolog (blue light receptor)	XP_003083739.1		P93025	Arabidopsis thaliana	signal transduction	regulation of transcription
Eh_36598	estExtDG_fgenesh_newKGs_kg.C_17280001	447128	447128 : Eh_36598	Serine/threonine-protein kinase			Q55GU0	Dictyostelium discoideum	signal transduction	protein amino acid phosphorylation
Eh_4251	estExtDG_Genemark1.C_120285	449011	449011 : Eh_4251	Regulatory-associated protein of mTOR			Q8K4Q0	Mus musculus	signal transduction
Eh_34274	estExtDG_Genemark1.C_7690007	460028	460028 : Eh_34274	Phototropin homolog (blue light receptor)	XP_003083739.1		P93025	Arabidopsis thaliana	signal transduction
Eh_10946	estExtDG_Genewise1.C_470025	416208	416208 : Eh_10946	50S ribosomal protein L17, chloroplastic			Q9M385	Arabidopsis thaliana	transcription and translation
Eh_19139	fgeneshEH_pg.118__24	109348	109348 : Eh_19139	Homeobox domain-containing protein		PF00046	Q5UP03	Acanthamoeba polyphaga mimivirus	transcription and translation
Eh_292	estExtDG_Genemark1.C_10508	447448	447448 : Eh_292	Splicing factor 3B subunit 1			O75533	Homo sapiens	transcription and translation
Eh_13289	estExtDG_Genemark1.C_630217	452526	452526 : Eh_13289	Small nuclear ribonucleoprotein Sm D1			P62314	Homo sapiens	transcription and translation
Eh_2122	estExtDG_fgeneshEH_pg.C_50155	461551	461551 : Eh_2122	Ribonuclease T2		PF00445			transcription and translation	stress response
Eh_8476	estExtDG_fgenesh_newKGs_kg.C_280111	435539	435539 : Eh_8476	Ribosome-releasing factor 2, mitochondrial			Q969S9	Homo sapiens	transcription and translation
Eh_27843	estExtDG_fgeneshEH_pg.C_2750023	469356	469356 : Eh_27843	RNA-binding protein			Q9WX37	Nostoc sp. PCC 7120	transcription and translation
Eh_19310	estExtDG_fgenesh_newKGs_kg.C_1190056	440179	440179 : Eh_19310	Urea active transporter			O94469	Schizosaccharomyces pombe	transport
Eh_20666	estExtDG_fgenesh_newKGs_kg.C_1350043	440751	440751 : Eh_20666	Urea active transporter			O94469	Schizosaccharomyces pombe	transport
Eh_13495	estExtDG_Genemark1.C_650083	452613	452613 : Eh_13495	SEC14 cytosolic factor			P24280	Saccharomyces cerevisiae	transport	(Phosphatidylinositol/phosphatidylcholine transfer protein)
Eh_19708	estExtDG_Genemark1.C_1240131	454885	454885 : Eh_19708	Solute carrier family 2, facilitated glucose transporter member 3			P28568	Gallus gallus	transport	carbohydrate/sugar transport
Eh_22236	estExtDG_fgeneshEH_pg.C_1550073	467753	467753 : Eh_22236	Multidrug resistance-associated protein (ABC transporter)			Q63120	Rattus norvegicus	transport	Recommended: Canalicular multispecific organic anion transporter
Eh_14689	estExtDG_Genemark1.C_730135	453050	453050 : Eh_14689	no significant hit					unknown
Eh_7070	fgenesh_newKGs_kg.22__141__2691347:2	353671	353671 : Eh_7070	no significant hit					unknown
Eh_35833	gm1.123700004	252050	252050 : Eh_35833	no significant hit					unknown
Eh_32474	estExtDG_fgenesh_newKGs_kg.C_5000002	445711	445711 : Eh_32474	no significant hit					unknown
Eh_10405	fgenesh_newKGs_kg.43__28__EST_ALL.fasta.Contig12686	355975	355975 : Eh_10405	no significant hit					unknown
Eh_17963	estExtDG_fgenesh_newKGs_kg.C_1040058	439637	439637 : Eh_17963	no significant hit					unknown
Eh_19027	gm1.11700063	224340	224340 : Eh_19027	no significant hit					unknown
Eh_30678	fgeneshEH_pg.384__2	118175	118175 : Eh_30678	no significant hit					unknown
Eh_38489	gm1.808900001	258736	258736 : Eh_38489	no significant hit					unknown
Eh_4941	estExtDG_Genemark1.C_140439	449271	449271 : Eh_4941	conserved hypothetical protein					unknown
Eh_29700	fgenesh_newKGs_kg.342__7__2689800:1	368993	368993 : Eh_29700	no significant hit					unknown
Eh_13617	fgenesh_newKGs_pm.66__3	311721	311721 : Eh_13617	no significant hit					unknown
Eh_8982	estExtDG_fgenesh_newKGs_kg.C_340027	435746	435746 : Eh_8982	no significant hit					unknown
Eh_24444	estExtDG_fgenesh_newKGs_pm.C_1870013	423986	423986 : Eh_24444	no significant hit					unknown
Eh_20999	estExtDG_fgenesh_newKGs_kg.C_1390031	440941	440941 : Eh_20999	no significant hit					unknown
Eh_5247	estExtDG_fgenesh_newKGs_kg.C_160039	434020	434020 : Eh_5247	no significant hit					unknown
Eh_18392	fgenesh_newKGs_kg.109__5__EST_ALL.fasta.Contig11736	361249	361249 : Eh_18392	no significant hit					unknown
Eh_36514	fgeneshEH_pg.1647__1	122960	122960 : Eh_36514	probably receptor-like protein kinase			O82318	Arabidopsis thaliana	unknown	leucine-rich repeats
Eh_18730	estExtDG_Genemark1.C_1130051	454504	454504 : Eh_18730	no significant hit					unknown
Eh_22128	gm1.15400094	229298	229298 : Eh_22128	no significant hit					unknown
Eh_6007	fgenesh_newKGs_pm.18__68	309694	309694 : Eh_6007	no significant hit					unknown
Eh_15695	estExtDG_fgeneshEH_pg.C_810074	465835	465835 : Eh_15695	Pentapeptide repeats-containing protein	YP_002485907.1	PF00805			unknown
Eh_25935	estExtDG_Genemark1.C_2220073	457131	457131 : Eh_25935	hypothetical protein					unknown
Eh_30054	gm1.35600012	242295	242295 : Eh_30054	no significant hit					unknown
Eh_34113	gm1.73400004	249067	249067 : Eh_34113	puative receptor-like protein kinase	ZP_01998653.1				unknown
Eh_38247	fgenesh_newKGs_kg.6784__3__2691347:3	374379	374379 : Eh_38247	no significant hit					unknown
Eh_28699	estExtDG_Genemark1.C_3040013	458131	458131 : Eh_28699	no significant hit					unknown
Eh_9420	fgenesh_newKGs_kg.36__52__EST_ALL.fasta.Contig7669	355229	355229 : Eh_9420	conserved hypothetical protein					unknown
Eh_22300	fgenesh_newKGs_kg.157__4__2687456:2	363898	363898 : Eh_22300	no significant hit					unknown
Eh_9707	estExtDG_Genemark1.C_370204	451154	451154 : Eh_9707	conserved hypothetical protein					unknown
Eh_36039	estExtDG_fgenesh_newKGs_kg.C_13350001	447031	447031 : Eh_36039	no significant hit					unknown
Eh_18387	estExtDG_fgenesh_newKGs_kg.C_1090003	439812	439812 : Eh_18387	conserved hypothetical protein					unknown	putative methyltransferase
Eh_21112	fgenesh_newKGs_kg.140__45__EST_ALL.fasta.Contig907	363067	363067 : Eh_21112	no significant hit					unknown
Eh_13066	gm1.6200106	214667	214667 : Eh_13066	no significant hit					unknown
Eh_22535	estExtDG_fgenesh_newKGs_kg.C_1600009	441662	441662 : Eh_22535	probable phytanoyl-CoA dioxygenase (PhyH) protein					unknown
Eh_35003	gm1.95800006	250632	250632 : Eh_35003	no significant hit					unknown
Eh_20839	fgenesh_newKGs_kg.137__70__2688689:2	362889	362889 : Eh_20839	hypothetical protein					unknown
Eh_10683	fgenesh_newKGs_kg.45__81__2689800:1	356157	356157 : Eh_10683	no significant hit					unknown
Eh_18202	gm1.10700113	223038	223038 : Eh_18202	Solute carrier family 35 member E1 homolog					unknown
Eh_15595	estExtDG_Genemark1.C_800184	453387	453387 : Eh_15595	no significant hit					unknown
Eh_30876	fgeneshEH_pg.393__5	118331	118331 : Eh_30876	no significant hit					unknown
Eh_5637	gm1.1700310	202787	202787 : Eh_5637	hypothetical protein					unknown
Eh_18002	estExtDG_Genemark1.C_1050009	454244	454244 : Eh_18002	hypothetical protein					unknown
Eh_7835	gm1.2500318	206048	206048 : Eh_7835	no significant hit					unknown	pfam: Hint module domain
Eh_36590	estExtDG_Genemark1.C_17160003	460676	460676 : Eh_36590	hypothetical protein					unknown
Eh_18761	estExtDG_fgenesh_newKGs_kg.C_1130051	439964	439964 : Eh_18761	no significant hit					unknown
Eh_18515	gm1.11000055	223519	223519 : Eh_18515	hypothetical protein					unknown
Eh_18660	fgeneshEH_pg.111__57	108988	108988 : Eh_18660	hypothetical protein					unknown
Eh_2902	gm1.800189	198434	198434 : Eh_2902	Bax inhibitor-1 protein (BI-1 like protein)		PF01027	Q94A20	Arabidopsis thaliana	unknown
Eh_16473	fgenesh_newKGs_kg.90__27__CX778648	359963	359963 : Eh_16473	no significant hit					unknown
Eh_7897	gm1.2600057	206168	206168 : Eh_7897	hypothetical protein		PF04695			unknown
Eh_9609	estExtDG_fgenesh_newKGs_kg.C_370017	436045	436045 : Eh_9609	hypothetical protein					unknown
Eh_32216	gm1.47800011	245828	245828 : Eh_32216	hypothetical protein					unknown
Eh_30622	gm1.38100016	243215	243215 : Eh_30622	conserved hypothetical protein					unknown
